# Supplementary material for: Eukaryotic Genomes Show Strong Evolutionary Conservation of k-mer Composition and Correlation Contributions between Introns and Intergenic Regions
Source: Genes (Basel). 2021 Oct 1;12(10):1571. doi: 10.3390/genes12101571 (PMC8536142; doi:10.3390/genes12101571)
Supplement: Supplementary file 1 [file genes-12-01571-s001.zip]

Archive with 1 entries (1 files):
- genes-1318773-supplementary.pdf
